# Supplementary material for: A case matched study examining the reliability of using ImPACT to assess effects of multiple concussions
Source: BMC Psychol. 2017 Apr 28;5:14. doi: 10.1186/s40359-017-0184-1 (PMC5410025; doi:10.1186/s40359-017-0184-1)
Supplement: Additional file 1: — Supplementary Information. Data Description: De-identified case matched data of ImPACT measures used to generate all results of this study. (XLS 108 kb) [file 40359_2017_184_MOESM1_ESM.xls]

## Sheet: Supplementary Information
Subject #	Age (years)	Gender (0 - male; 1 - female)	BMI (lbs/in^2)	NumberOfConcussions	VerbalMemoryComposite	VisualMemoryComposite	VisualMotorComposite	ReactionTimeComposite	ImpulseControlComposite	TotalSXScore	Headache	Nausea	Vomiting	BalanceProb	Dizziness	Fatique	InitialInsomnia	HyperSom	HypoSom	Drowsiness	Photophobia	PhonoPhob	Irritable	Sadness	Nervousness	Emotional	NumbTingle	MentlSluggish	Fogginess	ConcenProb	MemoryProb	VisualProb	Time since Last Concussion (yrs)
1	17	0	28.7933	0	76	67	37.28	0.56	3	4	1	0	0	0	0	0	1	1	1	0	0	0	0	0	0	0	0	0	0	0	0	0	NaN
2	17	0	25.8402	0	92	94	42.72	0.49	4	12	0	0	0	0	0	0	0	3	6	0	0	0	0	0	0	3	0	0	0	0	0	0	NaN
3	16	0	30.8281	0	72	42	30.05	0.69	8	1	1	0	0	0	0	0	0	0	0	0	0	0	0	0	0	0	0	0	0	0	0	0	NaN
4	16	0	21.303	0	79	76	30.6	0.58	8	2	0	0	0	0	0	0	0	0	0	0	0	0	1	0	0	0	0	0	0	0	0	1	NaN
5	17	0	27.2791	0	96	92	39.5	0.54	7	12	1	0	0	1	2	0	0	0	2	0	2	0	1	3	0	0	0	0	0	0	0	0	NaN
6	16	0	21.4392	0	93	79	47.18	0.51	9	0	0	0	0	0	0	0	0	0	0	0	0	0	0	0	0	0	0	0	0	0	0	0	NaN
7	16	0	21.5204	0	81	70	40.13	0.51	8	0	0	0	0	0	0	0	0	0	0	0	0	0	0	0	0	0	0	0	0	0	0	0	NaN
8	17	0	25.1022	0	79	58	30.55	0.68	6	6	0	0	0	2	0	0	0	0	0	1	0	0	0	3	0	0	0	0	0	0	0	0	NaN
9	16	0	21.2846	0	81	79	36.2	0.66	7	0	0	0	0	0	0	0	0	0	0	0	0	0	0	0	0	0	0	0	0	0	0	0	NaN
10	14	0	21.9247	0	77	70	24.13	0.76	8	7	0	0	0	0	0	2	0	0	3	0	2	0	0	0	0	0	0	0	0	0	0	0	NaN
11	17	0	20.9185	0	100	82	35.48	0.62	7	2	0	0	0	0	0	0	0	0	0	0	0	0	0	0	0	0	0	0	0	0	1	1	NaN
12	16	0	33.2243	0	93	97	31.45	0.6	4	5	1	0	0	0	0	0	0	0	1	0	0	0	0	0	0	0	0	0	0	1	0	2	NaN
13	18	0	21.2846	0	76	63	24.33	0.64	14	1	0	0	0	0	0	0	0	0	0	0	0	0	0	1	0	0	0	0	0	0	0	0	NaN
15	16	0	22.1487	0	99	75	42.6	0.74	16	4	0	0	0	0	0	0	2	0	0	0	2	0	0	0	0	0	0	0	0	0	0	0	NaN
16	16	0	30.0777	0	96	74	33.78	0.57	6	0	0	0	0	0	0	0	0	0	0	0	0	0	0	0	0	0	0	0	0	0	0	0	NaN
17	17	0	25.8398	0	99	84	42.45	0.56	8	5	0	0	1	0	0	0	0	0	0	0	2	0	0	0	0	0	0	2	0	0	0	0	NaN
18	17	0	24.4097	0	82	81	29	0.85	3	0	0	0	0	0	0	0	0	0	0	0	0	0	0	0	0	0	0	0	0	0	0	0	NaN
19	14	0	17.9399	0	80	74	32.98	0.66	0	0	0	0	0	0	0	0	0	0	0	0	0	0	0	0	0	0	0	0	0	0	0	0	NaN
20	17	0	19.7879	0	93	83	41.45	0.57	15	0	0	0	0	0	0	0	0	0	0	0	0	0	0	0	0	0	0	0	0	0	0	0	NaN
21	17	0	27.194	0	76	86	32.08	0.5	8	0	0	0	0	0	0	0	0	0	0	0	0	0	0	0	0	0	0	0	0	0	0	0	NaN
22	16	0	18.0096	0	90	84	28.45	0.74	8	1	0	0	0	0	0	0	0	0	0	0	0	0	0	0	0	0	0	0	0	0	1	0	NaN
23	15	0	23.261	0	75	49	26.63	0.51	15	8	0	0	0	0	0	0	0	0	0	0	3	0	0	3	0	2	0	0	0	0	0	0	NaN
24	14	0	26.6225	0	84	80	35.7	0.63	1	0	0	0	0	0	0	0	0	0	0	0	0	0	0	0	0	0	0	0	0	0	0	0	NaN
25	17	0	27.7191	0	65	57	26.78	0.62	6	0	0	0	0	0	0	0	0	0	0	0	0	0	0	0	0	0	0	0	0	0	0	0	NaN
26	15	0	18.8794	0	96	69	35.85	0.8	0	0	0	0	0	0	0	0	0	0	0	0	0	0	0	0	0	0	0	0	0	0	0	0	NaN
27	16	0	20.9674	0	80	84	34.83	0.52	7	0	0	0	0	0	0	0	0	0	0	0	0	0	0	0	0	0	0	0	0	0	0	0	NaN
28	17	0	20.3414	0	89	67	38.1	0.56	4	0	0	0	0	0	0	0	0	0	0	0	0	0	0	0	0	0	0	0	0	0	0	0	NaN
29	14	0	20.8839	0	76	60	33.33	0.8	18	2	0	0	0	0	0	0	0	0	1	0	0	0	0	0	0	0	0	0	0	1	0	0	NaN
30	16	0	24.8233	0	91	65	23.23	0.68	12	0	0	0	0	0	0	0	0	0	0	0	0	0	0	0	0	0	0	0	0	0	0	0	NaN
31	15	0	19.0814	0	86	90	37.65	0.56	2	0	0	0	0	0	0	0	0	0	0	0	0	0	0	0	0	0	0	0	0	0	0	0	NaN
32	16	0	20.0857	0	88	80	31.58	0.66	12	1	0	0	0	0	0	0	0	0	0	0	0	0	0	0	0	0	0	0	0	0	0	1	NaN
33	17	0	24.4049	0	84	72	37.98	0.6	4	0	0	0	0	0	0	0	0	0	0	0	0	0	0	0	0	0	0	0	0	0	0	0	NaN
34	17	0	19.9338	0	88	68	29.2	0.61	9	0	0	0	0	0	0	0	0	0	0	0	0	0	0	0	0	0	0	0	0	0	0	0	NaN
35	15	0	20.6213	0	75	74	32.23	0.71	2	0	0	0	0	0	0	0	0	0	0	0	0	0	0	0	0	0	0	0	0	0	0	0	NaN
36	16	0	14.7209	0	71	58	14.2	0.81	13	1	0	0	0	0	0	0	0	0	0	0	0	0	0	1	0	0	0	0	0	0	0	0	NaN
37	14	0	18.7926	0	79	69	25.88	0.62	6	0	0	0	0	0	0	0	0	0	0	0	0	0	0	0	0	0	0	0	0	0	0	0	NaN
38	16	0	24.9627	0	64	57	29.5	0.6	14	2	2	0	0	0	0	0	0	0	0	0	0	0	0	0	0	0	0	0	0	0	0	0	NaN
39	17	0	26.037	0	96	88	36.85	0.72	0	0	0	0	0	0	0	0	0	0	0	0	0	0	0	0	0	0	0	0	0	0	0	0	NaN
40	16	0	21.2846	0	85	55	22.65	0.9	2	1	0	0	0	0	1	0	0	0	0	0	0	0	0	0	0	0	0	0	0	0	0	0	NaN
41	15	0	19.5135	0	66	46	23.78	0.68	18	0	0	0	0	0	0	0	0	0	0	0	0	0	0	0	0	0	0	0	0	0	0	0	NaN
42	18	0	28.5886	0	77	71	34.85	0.62	4	0	0	0	0	0	0	0	0	0	0	0	0	0	0	0	0	0	0	0	0	0	0	0	NaN
43	14	0	27.4393	0	91	76	41.43	0.65	3	1	0	0	0	0	0	0	0	0	0	0	0	0	0	0	0	0	0	0	1	0	0	0	NaN
44	14	0	18.9853	0	66	55	32.65	0.76	19	0	0	0	0	0	0	0	0	0	0	0	0	0	0	0	0	0	0	0	0	0	0	0	NaN
45	16	0	24.8165	0	66	57	41.72	0.52	4	3	1	0	0	0	0	1	0	0	1	0	0	0	0	0	0	0	0	0	0	0	0	0	NaN
46	17	0	25.0568	0	82	67	25.05	0.68	3	1	0	0	0	0	0	0	1	0	0	0	0	0	0	0	0	0	0	0	0	0	0	0	NaN
47	17	0	29.6819	0	90	73	27.48	0.55	9	9	0	0	0	0	0	0	0	0	0	0	0	0	0	1	4	4	0	0	0	0	0	0	NaN
48	16	0	20.0857	0	85	81	32.5	0.53	2	0	0	0	0	0	0	0	0	0	0	0	0	0	0	0	0	0	0	0	0	0	0	0	NaN
49	17	0	21.6975	0	76	59	29.13	0.58	1	0	0	0	0	0	0	0	0	0	0	0	0	0	0	0	0	0	0	0	0	0	0	0	NaN
50	16	0	25.0878	0	90	84	35.55	0.49	4	5	0	0	0	0	0	1	0	0	1	0	1	0	0	0	0	0	0	0	0	1	0	1	NaN
51	16	0	24.4049	0	73	61	30.67	0.85	6	0	0	0	0	0	0	0	0	0	0	0	0	0	0	0	0	0	0	0	0	0	0	0	NaN
52	15	0	22.8049	0	57	53	29.35	0.69	7	0	0	0	0	0	0	0	0	0	0	0	0	0	0	0	0	0	0	0	0	0	0	0	NaN
53	15	0	21.7872	0	80	67	37.8	0.55	8	8	2	0	0	0	0	0	2	0	0	0	2	0	2	0	0	0	0	0	0	0	0	0	NaN
54	15	0	24.6589	0	85	80	45.58	0.5	2	0	0	0	0	0	0	0	0	0	0	0	0	0	0	0	0	0	0	0	0	0	0	0	NaN
55	15	0	25.0568	0	86	71	34.48	0.58	5	6	2	0	0	0	0	0	4	0	0	0	0	0	0	0	0	0	0	0	0	0	0	0	NaN
56	14	0	17.5715	0	82	73	35.92	0.62	3	5	0	0	0	0	0	0	0	0	0	0	0	0	0	4	1	0	0	0	0	0	0	0	NaN
57	14	0	17.5911	0	85	57	33.33	0.56	7	2	0	0	0	0	0	0	0	0	0	0	0	0	0	1	0	0	0	0	0	1	0	0	NaN
59	17	0	24.0094	0	87	59	15.55	0.72	16	0	0	0	0	0	0	0	0	0	0	0	0	0	0	0	0	0	0	0	0	0	0	0	NaN
60	16	0	23.1081	0	87	73	46	0.56	1	9	0	0	0	1	0	0	0	0	0	0	3	0	0	1	2	1	1	0	0	0	0	0	NaN
61	15	0	22.1736	0	82	76	33.63	0.65	3	19	3	1	1	2	2	4	0	0	0	0	0	0	0	0	0	0	2	0	0	1	0	3	NaN
62	14	0	24.9586	0	81	86	28.55	0.69	13	22	0	0	0	0	0	2	3	3	0	4	0	1	4	2	0	0	3	0	0	0	0	0	NaN
63	15	0	20.6721	0	86	64	27.08	0.68	22	1	0	0	0	0	0	0	0	0	0	0	0	0	0	1	0	0	0	0	0	0	0	0	NaN
64	16	0	21.0195	0	94	81	49.8	0.63	7	3	0	0	0	0	0	0	0	0	0	0	0	0	0	0	0	0	0	0	0	0	0	3	NaN
65	18	0	21.8711	0	71	70	46.22	0.53	1	0	0	0	0	0	0	0	0	0	0	0	0	0	0	0	0	0	0	0	0	0	0	0	NaN
66	17	0	28.478	0	86	63	27.25	0.61	5	0	0	0	0	0	0	0	0	0	0	0	0	0	0	0	0	0	0	0	0	0	0	0	NaN
67	17	0	19.9338	0	86	82	40.47	0.53	4	0	0	0	0	0	0	0	0	0	0	0	0	0	0	0	0	0	0	0	0	0	0	0	NaN
68	15	0	23.7076	0	67	52	35.13	0.63	6	5	3	0	0	0	0	0	0	1	1	0	0	0	0	0	0	0	0	0	0	0	0	0	NaN
69	14	0	22.312	0	75	63	35.23	0.58	13	0	0	0	0	0	0	0	0	0	0	0	0	0	0	0	0	0	0	0	0	0	0	0	NaN
70	17	0	26.7027	0	99	91	36.95	0.63	3	13	0	0	0	0	0	3	2	0	2	0	1	0	0	0	0	0	3	0	0	0	2	0	NaN
71	17	0	28.7933	1	70	76	39.5	0.52	5	0	0	0	0	0	0	0	0	0	0	0	0	0	0	0	0	0	0	0	0	0	0	0	0.44
72	17	0	25.8456	1	90	99	51.85	0.45	1	0	0	0	0	0	0	0	0	0	0	0	0	0	0	0	0	0	0	0	0	0	0	0	2.84
73	16	0	30.8936	1	86	76	41.15	0.62	1	0	0	0	0	0	0	0	0	0	0	0	0	0	0	0	0	0	0	0	0	0	0	0	NaN
74	16	0	21.5204	1	70	68	35.9	0.73	17	6	0	0	0	0	0	0	1	0	5	0	0	0	0	0	0	0	0	0	0	0	0	0	2.02
75	17	0	27.2592	1	75	79	34.7	0.61	5	14	0	0	1	0	1	2	1	0	1	2	1	0	1	2	1	0	0	0	0	1	0	0	1.25
76	16	0	21.7667	1	60	68	26.1	0.83	9	0	0	0	0	0	0	0	0	0	0	0	0	0	0	0	0	0	0	0	0	0	0	0	NaN
77	16	0	21.5204	1	77	75	29.98	0.68	6	0	0	0	0	0	0	0	0	0	0	0	0	0	0	0	0	0	0	0	0	0	0	0	1.25
78	17	0	25.1071	1	87	57	32.23	0.55	8	0	0	0	0	0	0	0	0	0	0	0	0	0	0	0	0	0	0	0	0	0	0	0	NaN
79	16	0	21.4104	1	87	79	47.47	0.57	5	8	0	0	0	0	0	0	0	0	5	0	3	0	0	0	0	0	0	0	0	0	0	0	0.57
80	14	0	21.9354	1	77	66	35.05	0.58	15	18	0	0	0	0	0	0	3	0	4	0	2	2	0	0	0	0	0	0	0	3	0	4	NaN
81	17	0	20.9185	1	71	61	33.95	0.69	4	3	2	0	0	0	0	0	0	0	0	0	0	0	0	1	0	0	0	0	0	0	0	0	4.83
82	16	0	33.2231	1	87	67	33.05	0.69	3	7	1	0	0	0	0	0	1	0	1	0	1	0	0	1	0	0	0	1	0	1	0	0	NaN
83	18	0	21.5204	1	89	72	43.28	0.6	1	0	0	0	0	0	0	0	0	0	0	0	0	0	0	0	0	0	0	0	0	0	0	0	0.65
85	16	0	22.1487	1	89	66	35.05	0.59	7	4	0	0	0	0	0	2	0	0	0	0	0	0	0	0	0	0	0	0	0	0	2	0	1.25
86	16	0	29.9851	1	73	75	31.53	0.59	5	0	0	0	0	0	0	0	0	0	0	0	0	0	0	0	0	0	0	0	0	0	0	0	0.21
87	17	0	25.8456	1	85	76	45.68	0.52	3	0	0	0	0	0	0	0	0	0	0	0	0	0	0	0	0	0	0	0	0	0	0	0	1.25
88	17	0	24.4097	1	77	60	31.13	0.63	6	3	0	0	0	0	0	2	0	0	0	1	0	0	0	0	0	0	0	0	0	0	0	0	1.25
89	14	0	18.0143	1	69	52	40.2	0.56	3	0	0	0	0	0	0	0	0	0	0	0	0	0	0	0	0	0	0	0	0	0	0	0	1.15
90	17	0	19.8986	1	96	83	40.35	0.59	20	4	0	0	0	0	0	2	0	0	2	0	0	0	0	0	0	0	0	0	0	0	0	0	NaN
91	17	0	27.3167	1	76	44	35.35	0.72	19	15	0	0	0	0	0	4	0	4	2	0	0	0	0	0	0	4	0	0	0	1	0	0	0.61
92	16	0	17.8666	1	68	82	32.73	0.64	14	10	5	0	1	0	0	0	1	0	0	2	0	1	0	0	0	0	0	0	0	0	0	0	1.25
93	15	0	23.33	1	75	60	28.38	0.86	2	17	3	3	2	0	0	0	0	0	0	0	1	0	2	0	0	0	0	2	2	0	1	1	1.25
94	14	0	26.6058	1	69	76	30.13	0.65	10	0	0	0	0	0	0	0	0	0	0	0	0	0	0	0	0	0	0	0	0	0	0	0	NaN
95	17	0	27.6896	1	68	53	27.15	0.68	3	12	5	0	0	0	0	0	5	0	0	0	0	0	0	0	0	0	0	0	0	2	0	0	NaN
96	15	0	18.8266	1	68	64	28.85	0.69	9	1	0	0	0	0	0	0	0	0	0	0	0	0	0	1	0	0	0	0	0	0	0	0	NaN
97	16	0	20.9803	1	79	66	38.13	0.62	6	0	0	0	0	0	0	0	0	0	0	0	0	0	0	0	0	0	0	0	0	0	0	0	7.1
98	17	0	20.3587	1	71	45	42.7	0.5	9	0	0	0	0	0	0	0	0	0	0	0	0	0	0	0	0	0	0	0	0	0	0	0	2.52
99	14	0	20.9185	1	65	53	22.55	0.61	10	3	0	0	0	0	0	0	2	0	0	0	0	0	0	0	0	0	0	0	0	0	1	0	1.25
100	16	0	24.8202	1	83	59	37.42	0.64	11	6	2	0	0	0	0	0	0	0	1	1	0	0	0	0	0	1	0	0	0	0	0	1	NaN
101	15	0	19.0041	1	81	53	23.1	0.81	10	0	0	0	0	0	0	0	0	0	0	0	0	0	0	0	0	0	0	0	0	0	0	0	NaN
102	16	0	20.3587	1	93	85	30.75	0.47	5	2	1	0	0	0	0	0	0	0	0	0	0	0	0	0	0	0	0	0	0	1	0	0	4.38
103	17	0	24.3636	1	79	67	36.88	0.61	7	0	0	0	0	0	0	0	0	0	0	0	0	0	0	0	0	0	0	0	0	0	0	0	3.92
104	17	0	19.9423	1	69	71	30.35	0.56	11	6	1	0	0	0	0	1	0	0	0	0	1	0	2	0	0	0	0	0	0	0	1	0	NaN
105	15	0	20.6396	1	72	73	30.75	0.55	4	0	0	0	0	0	0	0	0	0	0	0	0	0	0	0	0	0	0	0	0	0	0	0	0.11
106	16	0	14.7602	1	82	74	41.4	0.58	3	20	0	0	0	0	0	2	0	2	2	0	0	2	0	3	0	0	0	3	0	2	2	2	NaN
107	14	0	18.654	1	88	84	26.53	0.7	4	0	0	0	0	0	0	0	0	0	0	0	0	0	0	0	0	0	0	0	0	0	0	0	NaN
108	16	0	24.4097	1	79	76	35.35	0.55	27	6	3	0	0	0	2	1	0	0	0	0	0	0	0	0	0	0	0	0	0	0	0	0	2
109	17	0	26.0853	1	92	80	36.42	0.64	11	15	0	0	0	0	0	0	1	0	0	0	2	0	1	3	0	2	0	1	2	3	0	0	0.83
110	16	0	21.09	1	86	76	29.48	0.61	9	2	1	0	0	0	0	0	0	0	0	0	0	0	0	0	0	0	0	0	0	0	1	0	NaN
111	15	0	19.5756	1	92	89	33.53	0.6	6	5	0	0	0	0	0	1	1	0	1	0	0	0	0	0	0	0	0	0	2	0	0	0	1.25
112	18	0	27.194	1	61	61	37.03	0.62	6	1	0	0	0	0	0	0	0	0	0	1	0	0	0	0	0	0	0	0	0	0	0	0	NaN
113	14	0	27.4544	1	76	55	24.28	0.74	4	0	0	0	0	0	0	0	0	0	0	0	0	0	0	0	0	0	0	0	0	0	0	0	3.57
114	14	0	18.9853	1	77	82	26.38	1.17	5	7	5	0	0	0	0	0	0	0	0	0	0	0	0	0	0	0	1	0	0	1	0	0	4.21
115	16	0	25.0149	1	68	42	32.8	0.72	2	0	0	0	0	0	0	0	0	0	0	0	0	0	0	0	0	0	0	0	0	0	0	0	NaN
116	17	0	25.0878	1	64	83	32.92	0.65	2	1	0	0	0	0	0	0	1	0	0	0	0	0	0	0	0	0	0	0	0	0	0	0	NaN
117	17	0	29.8341	1	77	49	32.7	0.79	6	7	0	0	0	0	0	0	3	0	2	0	0	0	2	0	0	0	0	0	0	0	0	0	1.25
118	16	0	19.9338	1	66	70	44.28	0.57	5	0	0	0	0	0	0	0	0	0	0	0	0	0	0	0	0	0	0	0	0	0	0	0	1.25
119	17	0	21.7667	1	96	96	44.93	0.6	3	0	0	0	0	0	0	0	0	0	0	0	0	0	0	0	0	0	0	0	0	0	0	0	NaN
120	16	0	25.1071	1	93	68	40.97	0.54	5	1	0	0	0	0	0	0	0	1	0	0	0	0	0	0	0	0	0	0	0	0	0	0	1.52
121	16	0	24.4049	1	85	70	44.25	0.52	7	8	3	3	1	0	0	0	0	0	0	0	1	0	0	0	0	0	0	0	0	0	0	0	0.57
122	15	0	22.887	1	92	93	34.75	0.57	5	1	0	0	0	0	0	0	0	1	0	0	0	0	0	0	0	0	0	0	0	0	0	0	4.19
123	15	0	21.9247	1	95	72	34.8	0.53	8	0	0	0	0	0	0	0	0	0	0	0	0	0	0	0	0	0	0	0	0	0	0	0	NaN
124	15	0	24.4097	1	64	30	28.1	0.7	13	0	0	0	0	0	0	0	0	0	0	0	0	0	0	0	0	0	0	0	0	0	0	0	0.59
125	15	0	25.0854	1	81	86	37.3	0.54	10	2	0	0	0	0	0	0	0	0	0	0	0	0	0	0	0	0	0	0	2	0	0	0	2.27
126	14	0	17.3317	1	84	55	35.83	0.81	9	1	0	0	0	0	0	0	0	0	0	0	0	0	0	0	0	0	0	0	0	1	0	0	NaN
127	14	0	17.719	1	87	73	45.1	0.6	10	8	3	0	0	0	0	0	0	0	0	3	0	2	0	0	0	0	0	0	0	0	0	0	2.46
129	17	0	23.977	1	85	73	45.88	0.62	2	0	0	0	0	0	0	0	0	0	0	0	0	0	0	0	0	0	0	0	0	0	0	0	0.01
130	16	0	23.1081	1	83	80	29.58	0.58	15	0	0	0	0	0	0	0	0	0	0	0	0	0	0	0	0	0	0	0	0	0	0	0	NaN
131	15	0	22.1487	1	73	42	15.3	0.71	3	4	2	0	1	1	0	0	0	0	0	0	0	0	0	0	0	0	0	0	0	0	0	0	NaN
132	14	0	24.9586	1	73	75	34.83	0.52	14	0	0	0	0	0	0	0	0	0	0	0	0	0	0	0	0	0	0	0	0	0	0	0	1.02
133	15	0	20.6721	1	70	95	31.35	0.55	4	4	0	0	0	0	0	0	0	0	0	0	0	0	0	0	0	0	0	0	0	3	1	0	5.14
134	16	0	21.0195	1	96	78	37.33	0.55	16	0	0	0	0	0	0	0	0	0	0	0	0	0	0	0	0	0	0	0	0	0	0	0	1.55
135	18	0	21.6157	1	88	84	37.75	0.48	3	0	0	0	0	0	0	0	0	0	0	0	0	0	0	0	0	0	0	0	0	0	0	0	5.78
136	17	0	28.4302	1	97	82	41.53	0.59	4	9	0	0	0	0	0	0	4	0	2	0	0	0	0	0	0	0	0	0	0	0	3	0	3.2
137	17	0	20.0683	1	81	94	49.53	0.54	7	6	0	0	0	0	0	0	0	0	3	0	3	0	0	0	0	0	0	0	0	0	0	0	NaN
138	15	0	23.6725	1	82	51	34.15	0.62	2	0	0	0	0	0	0	0	0	0	0	0	0	0	0	0	0	0	0	0	0	0	0	0	0.77
139	14	0	22.2379	1	81	44	25.43	1.04	0	2	0	0	0	0	0	0	0	0	0	0	0	0	0	0	0	0	0	0	0	2	0	0	NaN
140	17	0	26.6229	1	99	79	33	0.74	5	14	0	0	0	0	0	2	2	0	2	0	1	0	3	0	2	2	0	0	0	0	0	0	NaN
141	17	0	28.8153	2	79	90	21.53	0.55	1	0	0	0	0	0	0	0	0	0	0	0	0	0	0	0	0	0	0	0	0	0	0	0	0.69
142	17	0	25.8402	2	78	54	31.8	0.71	7	5	3	0	0	0	0	0	0	2	0	0	0	0	0	0	0	0	0	0	0	0	0	0	NaN
143	16	0	30.8108	2	77	56	33.08	0.67	2	11	3	1	0	0	0	3	0	0	3	1	0	0	0	0	0	0	0	0	0	0	0	0	NaN
144	16	0	21.3108	2	82	76	37.2	0.65	3	0	0	0	0	0	0	0	0	0	0	0	0	0	0	0	0	0	0	0	0	0	0	0	1.25
145	17	0	27.2769	2	79	60	39.53	0.57	2	0	0	0	0	0	0	0	0	0	0	0	0	0	0	0	0	0	0	0	0	0	0	0	1.8
146	16	0	21.4392	2	70	70	29.38	0.64	6	5	0	0	0	0	0	0	0	3	0	0	0	0	0	0	0	0	0	0	0	0	2	0	NaN
147	16	0	21.5204	2	76	50	10.7	1.39	10	0	0	0	0	0	0	0	0	0	0	0	0	0	0	0	0	0	0	0	0	0	0	0	NaN
148	17	0	25.1022	2	79	59	33.83	0.59	6	0	0	0	0	0	0	0	0	0	0	0	0	0	0	0	0	0	0	0	0	0	0	0	NaN
149	16	0	21.2846	2	79	77	41.15	0.57	5	8	1	0	0	0	0	0	0	0	0	0	0	0	0	0	0	0	0	2	0	0	2	3	1.25
150	14	0	21.9247	2	69	80	29.15	0.66	6	0	0	0	0	0	0	0	0	0	0	0	0	0	0	0	0	0	0	0	0	0	0	0	NaN
151	17	0	20.9257	2	73	67	23.75	0.64	4	0	0	0	0	0	0	0	0	0	0	0	0	0	0	0	0	0	0	0	0	0	0	0	0.65
152	16	0	33.1972	2	69	60	42.03	0.6	18	0	0	0	0	0	0	0	0	0	0	0	0	0	0	0	0	0	0	0	0	0	0	0	1.97
153	18	0	21.2846	2	88	92	43.85	0.62	1	0	0	0	0	0	0	0	0	0	0	0	0	0	0	0	0	0	0	0	0	0	0	0	1.25
155	16	0	22.1487	2	78	55	38.72	0.59	14	0	0	0	0	0	0	0	0	0	0	0	0	0	0	0	0	0	0	0	0	0	0	0	7.23
156	16	0	30.0625	2	63	84	27.75	0.63	3	10	3	0	0	0	0	0	4	0	0	0	0	0	2	1	0	0	0	0	0	0	0	0	1.22
157	17	0	25.8398	2	87	76	41.88	0.55	5	4	0	0	0	0	0	0	0	0	4	0	0	0	0	0	0	0	0	0	0	0	0	0	0.58
158	17	0	24.4097	2	94	64	29.15	0.75	5	0	0	0	0	0	0	0	0	0	0	0	0	0	0	0	0	0	0	0	0	0	0	0	0.05
159	14	0	17.9399	2	78	57	32.2	0.95	8	6	3	0	0	0	0	3	0	0	0	0	0	0	0	0	0	0	0	0	0	0	0	0	3.07
160	17	0	19.7879	2	96	80	30.98	0.92	3	22	2	0	0	0	0	0	1	2	0	1	2	0	2	2	1	2	0	2	0	1	2	2	4.14
161	17	0	27.194	2	97	79	38.95	0.63	6	1	0	0	0	0	0	1	0	0	0	0	0	0	0	0	0	0	0	0	0	0	0	0	9.01
162	16	0	18.0096	2	92	59	41.15	0.52	3	0	0	0	0	0	0	0	0	0	0	0	0	0	0	0	0	0	0	0	0	0	0	0	4.19
163	15	0	23.261	2	85	55	28.78	0.75	3	0	0	0	0	0	0	0	0	0	0	0	0	0	0	0	0	0	0	0	0	0	0	0	1.73
164	14	0	26.6225	2	77	85	30.9	0.63	12	2	1	0	0	0	0	0	0	0	0	0	0	0	0	0	0	0	0	0	1	0	0	0	NaN
165	17	0	27.7585	2	79	64	25.5	0.73	3	0	0	0	0	0	0	0	0	0	0	0	0	0	0	0	0	0	0	0	0	0	0	0	1.96
166	15	0	18.8794	2	98	84	37.6	0.54	11	6	0	0	0	0	0	2	0	0	0	0	0	0	0	2	0	0	2	0	0	0	0	0	NaN
167	16	0	20.9674	2	89	75	46.85	0.5	8	2	0	0	0	0	0	0	2	0	0	0	0	0	0	0	0	0	0	0	0	0	0	0	1.55
168	17	0	20.3414	2	100	99	32.58	0.64	0	20	1	0	0	0	0	2	4	0	5	2	3	2	0	1	0	0	0	0	0	0	0	0	9.43
169	14	0	20.8839	2	72	68	40.9	0.57	10	5	0	0	0	0	0	0	0	0	0	0	0	0	0	0	0	0	0	2	0	3	0	0	0.68
170	16	0	24.8535	2	78	78	21.5	0.78	9	15	0	0	2	0	2	1	0	0	1	1	1	0	0	1	1	1	0	0	0	1	2	1	NaN
171	15	0	19.0814	2	74	40	26.8	0.56	18	15	1	0	0	0	0	3	3	0	2	0	1	1	0	1	0	0	0	0	0	2	1	0	NaN
172	16	0	20.0857	2	86	81	43.9	0.55	16	0	0	0	0	0	0	0	0	0	0	0	0	0	0	0	0	0	0	0	0	0	0	0	NaN
173	17	0	24.4049	2	96	71	48.25	0.55	10	0	0	0	0	0	0	0	0	0	0	0	0	0	0	0	0	0	0	0	0	0	0	0	4.05
174	17	0	19.9338	2	92	90	46.75	0.56	1	3	0	0	0	0	0	0	0	3	0	0	0	0	0	0	0	0	0	0	0	0	0	0	NaN
175	15	0	20.6213	2	92	89	23.9	0.67	2	14	1	0	0	1	0	0	0	1	0	0	0	0	0	3	1	0	0	0	3	2	1	1	5.5
176	16	0	14.917	2	82	64	36.67	0.69	14	0	0	0	0	0	0	0	0	0	0	0	0	0	0	0	0	0	0	0	0	0	0	0	4.54
177	14	0	18.7926	2	93	80	30.15	0.78	1	0	0	0	0	0	0	0	0	0	0	0	0	0	0	0	0	0	0	0	0	0	0	0	NaN
178	16	0	24.9637	2	97	70	31.9	0.62	2	8	0	2	1	0	0	0	2	0	0	0	1	0	0	2	0	0	0	0	0	0	0	0	1.25
179	17	0	26.037	2	67	70	31.6	0.68	15	3	0	0	0	0	0	0	0	0	3	0	0	0	0	0	0	0	0	0	0	0	0	0	1.25
180	16	0	21.2846	2	90	72	18.43	0.6	3	6	1	0	0	0	0	2	0	1	1	0	0	0	0	0	0	0	1	0	0	0	0	0	NaN
181	15	0	19.5135	2	84	98	38.17	0.69	4	3	0	0	0	0	0	0	0	0	0	0	0	0	0	3	0	0	0	0	0	0	0	0	1.25
182	18	0	28.602	2	68	82	42.18	0.48	7	2	0	0	0	0	0	0	0	0	0	0	1	0	1	0	0	0	0	0	0	0	0	0	NaN
183	14	0	27.4357	2	54	58	27.17	0.67	8	29	1	1	0	1	2	4	1	0	5	3	0	0	0	4	2	0	2	1	0	1	0	1	0.23
184	14	0	18.9853	2	82	56	34.4	0.64	3	0	0	0	0	0	0	0	0	0	0	0	0	0	0	0	0	0	0	0	0	0	0	0	1.83
185	16	0	24.8165	2	83	56	34.5	0.72	5	17	0	0	0	3	4	0	0	0	0	0	0	0	0	0	0	0	0	0	0	4	6	0	1.67
186	17	0	25.0568	2	95	79	42.47	0.51	4	2	0	0	0	0	0	0	2	0	0	0	0	0	0	0	0	0	0	0	0	0	0	0	1.79
187	17	0	29.6819	2	82	72	34.08	0.58	8	5	1	0	0	0	1	0	1	0	0	0	0	0	1	0	0	0	0	1	0	0	0	0	1.75
188	16	0	20.0857	2	91	76	46.55	0.56	5	9	0	0	0	0	0	2	0	0	0	0	0	0	2	0	0	2	0	0	0	3	0	0	9.89
189	17	0	21.6975	2	84	73	38.25	0.75	1	2	0	0	0	0	0	0	0	0	0	0	0	0	0	0	0	0	0	0	0	0	2	0	2.48
190	16	0	25.0878	2	61	39	19.38	0.87	12	2	2	0	0	0	0	0	0	0	0	0	0	0	0	0	0	0	0	0	0	0	0	0	NaN
191	16	0	24.4049	2	92	69	32.98	0.98	7	14	2	0	0	2	0	1	0	0	0	0	0	0	0	0	3	1	0	0	3	1	1	0	0.74
192	15	0	22.8049	2	64	68	35.85	0.57	4	10	0	0	0	0	0	0	0	0	2	0	0	2	0	1	2	0	0	0	0	3	0	0	NaN
193	15	0	21.7872	2	63	52	26.75	0.71	6	6	0	0	0	0	0	0	0	2	0	0	0	0	0	0	0	0	0	0	0	0	4	0	2.35
194	15	0	24.6486	2	56	33	29.42	0.71	5	2	0	0	0	0	0	0	0	0	0	0	0	0	0	0	0	0	0	0	0	2	0	0	0.04
195	15	0	25.0568	2	77	78	37.28	0.58	6	4	0	0	0	0	0	0	0	4	0	0	0	0	0	0	0	0	0	0	0	0	0	0	2.24
196	14	0	17.5715	2	77	66	31.4	0.61	4	0	0	0	0	0	0	0	0	0	0	0	0	0	0	0	0	0	0	0	0	0	0	0	0.43
197	14	0	17.5911	2	93	72	30.42	0.72	8	3	0	0	0	0	0	0	0	0	0	0	0	0	0	0	0	0	0	0	3	0	0	0	NaN
199	17	0	24.0212	2	93	69	37.9	0.56	6	12	2	0	0	0	4	0	1	0	0	0	0	0	0	1	0	0	2	0	0	1	1	0	0.95
200	16	0	23.1081	2	67	34	34.78	0.78	2	27	4	0	0	1	4	0	0	0	0	3	2	3	0	0	0	0	0	2	2	2	3	1	NaN
201	15	0	22.1736	2	84	79	29.13	0.62	7	5	3	0	0	0	0	0	2	0	0	0	0	0	0	0	0	0	0	0	0	0	0	0	NaN
202	14	0	24.9586	2	85	65	36.6	0.58	12	3	3	0	0	0	0	0	0	0	0	0	0	0	0	0	0	0	0	0	0	0	0	0	0.67
203	15	0	20.6721	2	85	61	37.15	0.63	7	3	0	0	0	0	0	0	0	0	0	0	0	0	0	0	0	0	0	0	0	0	3	0	0.24
204	16	0	21.0195	2	91	69	46.78	0.58	4	9	4	0	0	0	2	0	0	0	0	1	0	0	0	2	0	0	0	0	0	0	0	0	1.25
205	18	0	21.8711	2	91	78	32.83	0.65	5	15	1	0	0	0	0	2	1	1	2	0	3	0	0	0	1	0	0	1	1	2	0	0	1.01
206	17	0	28.478	2	97	68	34.95	0.57	2	6	0	0	0	1	0	0	0	0	2	0	0	0	0	0	0	0	0	0	1	0	0	2	0.88
207	17	0	19.9338	2	88	72	38.42	0.76	4	1	0	0	0	0	0	0	0	0	0	0	0	0	0	1	0	0	0	0	0	0	0	0	5.58
208	15	0	23.7076	2	87	54	34.35	0.61	5	0	0	0	0	0	0	0	0	0	0	0	0	0	0	0	0	0	0	0	0	0	0	0	2.47
209	14	0	22.312	2	80	49	22.63	1.43	4	0	0	0	0	0	0	0	0	0	0	0	0	0	0	0	0	0	0	0	0	0	0	0	0.07
210	17	0	26.7578	2	90	77	42.05	0.53	8	44	3	2	2	1	1	5	1	5	3	2	0	1	1	1	2	1	0	1	2	5	3	2	1.24
211	17	1	21.7872	0	90	83	37.38	0.65	3	5	0	0	0	0	0	0	0	0	0	0	3	0	1	1	0	0	0	0	0	0	0	0	NaN
212	14	1	18.9521	0	89	89	45.9	0.47	5	5	0	0	0	1	0	0	0	0	0	1	0	0	0	1	0	0	0	1	1	0	0	0	NaN
213	17	1	20.1733	0	73	40	31.9	0.53	6	4	0	0	0	0	0	0	0	0	0	0	4	0	0	0	0	0	0	0	0	0	0	0	NaN
214	15	1	26.5179	0	69	64	33.4	0.72	4	8	4	0	0	0	1	0	0	0	0	0	0	0	0	0	0	0	3	0	0	0	0	0	NaN
215	15	1	22.6553	0	86	67	33.65	0.63	7	0	0	0	0	0	0	0	0	0	0	0	0	0	0	0	0	0	0	0	0	0	0	0	NaN
216	15	1	27.3945	0	85	56	35.75	0.63	10	10	0	0	0	0	0	2	0	0	1	0	0	0	1	1	2	3	0	0	0	0	0	0	NaN
217	16	1	20.7988	0	74	71	33.85	0.63	9	4	3	0	0	0	1	0	0	0	0	0	0	0	0	0	0	0	0	0	0	0	0	0	NaN
218	16	1	23.3802	0	96	71	32.42	0.58	5	3	0	0	0	0	0	0	0	0	0	0	0	0	3	0	0	0	0	0	0	0	0	0	NaN
219	16	1	19.2026	0	96	67	48.15	0.61	3	0	0	0	0	0	0	0	0	0	0	0	0	0	0	0	0	0	0	0	0	0	0	0	NaN
220	17	1	22.312	0	68	65	40.42	0.54	4	0	0	0	0	0	0	0	0	0	0	0	0	0	0	0	0	0	0	0	0	0	0	0	NaN
221	17	1	18.5595	0	87	83	46.33	0.5	4	1	0	0	0	0	0	0	0	0	0	0	0	0	0	1	0	0	0	0	0	0	0	0	NaN
222	14	1	16.8252	0	83	59	40.45	0.62	5	0	0	0	0	0	0	0	0	0	0	0	0	0	0	0	0	0	0	0	0	0	0	0	NaN
223	16	1	21.9459	0	81	84	29.25	0.66	4	0	0	0	0	0	0	0	0	0	0	0	0	0	0	0	0	0	0	0	0	0	0	0	NaN
224	17	1	20.1171	0	95	72	41.3	0.47	3	0	0	0	0	0	0	0	0	0	0	0	0	0	0	0	0	0	0	0	0	0	0	0	NaN
225	16	1	19.1292	0	74	68	31.65	0.58	10	0	0	0	0	0	0	0	0	0	0	0	0	0	0	0	0	0	0	0	0	0	0	0	NaN
226	14	1	17.0035	0	72	80	45.6	0.51	7	2	0	0	0	0	0	0	0	0	1	1	0	0	0	0	0	0	0	0	0	0	0	0	NaN
227	18	1	18.5595	0	97	76	24.53	0.84	5	2	2	0	0	0	0	0	0	0	0	0	0	0	0	0	0	0	0	0	0	0	0	0	NaN
228	14	1	20.3691	0	86	94	30.03	0.54	13	2	0	0	0	0	0	0	0	0	2	0	0	0	0	0	0	0	0	0	0	0	0	0	NaN
229	17	1	21.7872	0	82	76	36.23	0.53	4	37	4	0	2	2	1	5	0	0	3	0	0	0	6	1	0	1	0	0	2	6	2	2	NaN
230	14	1	18.5149	0	73	54	28.75	0.79	4	4	2	0	0	0	0	0	0	0	0	0	0	0	0	0	0	0	0	0	0	0	0	2	NaN
231	14	1	17.6358	0	87	74	36.63	0.56	8	4	0	0	0	0	0	0	0	1	1	0	0	0	0	1	0	1	0	0	0	0	0	0	NaN
232	16	1	18.326	0	85	61	22.88	0.76	3	2	0	0	0	0	0	0	0	0	1	0	1	0	0	0	0	0	0	0	0	0	0	0	NaN
233	14	1	18.303	0	84	84	35.98	0.52	12	0	0	0	0	0	0	0	0	0	0	0	0	0	0	0	0	0	0	0	0	0	0	0	NaN
234	15	1	27.4357	0	77	75	33.53	0.71	5	0	0	0	0	0	0	0	0	0	0	0	0	0	0	0	0	0	0	0	0	0	0	0	NaN
235	17	1	21.4104	0	78	52	32.48	0.72	0	2	1	0	0	0	0	0	0	0	0	1	0	0	0	0	0	0	0	0	0	0	0	0	NaN
236	17	1	22.4627	0	76	58	30.1	0.62	10	7	0	0	0	0	0	0	0	3	4	0	0	0	0	0	0	0	0	0	0	0	0	0	NaN
237	17	1	22.312	0	84	71	34.33	0.54	2	5	3	0	0	0	0	0	0	0	0	0	1	0	0	0	0	0	0	0	0	0	1	0	NaN
238	14	1	42.3928	0	78	58	40.17	0.58	10	0	0	0	0	0	0	0	0	0	0	0	0	0	0	0	0	0	0	0	0	0	0	0	NaN
239	16	1	17.7525	0	92	100	48.13	0.63	0	0	0	0	0	0	0	0	0	0	0	0	0	0	0	0	0	0	0	0	0	0	0	0	NaN
240	15	1	22.312	0	84	86	32.3	0.55	3	1	0	0	0	0	0	0	0	0	0	0	0	0	1	0	0	0	0	0	0	0	0	0	NaN
241	16	1	19.8888	0	71	44	35.05	0.67	13	16	0	0	0	0	0	3	0	2	2	0	3	0	3	2	0	0	0	0	0	0	1	0	NaN
242	16	1	21.2144	0	94	72	38.63	0.69	3	3	0	0	0	0	0	0	0	0	0	0	0	0	1	0	1	1	0	0	0	0	0	0	NaN
243	17	1	17.7525	0	75	68	36.13	0.71	1	0	0	0	0	0	0	0	0	0	0	0	0	0	0	0	0	0	0	0	0	0	0	0	NaN
244	17	1	21.7861	1	76	47	27.48	0.69	5	0	0	0	0	0	0	0	0	0	0	0	0	0	0	0	0	0	0	0	0	0	0	0	12.0739
245	14	1	18.9685	1	96	82	42.22	0.48	8	0	0	0	0	0	0	0	0	0	0	0	0	0	0	0	0	0	0	0	0	0	0	0	NaN
246	17	1	20.1733	1	91	74	41.1	0.61	0	0	0	0	0	0	0	0	0	0	0	0	0	0	0	0	0	0	0	0	0	0	0	0	2.86105
247	15	1	25.6828	1	99	81	30.3	0.72	6	0	0	0	0	0	0	0	0	0	0	0	0	0	0	0	0	0	0	0	0	0	0	0	NaN
248	15	1	22.6553	1	76	84	38.92	0.58	0	16	3	0	0	0	1	0	0	3	0	0	0	0	0	0	4	3	0	0	0	2	0	0	NaN
249	15	1	29.1183	1	79	73	41.88	0.63	11	0	0	0	0	0	0	0	0	0	0	0	0	0	0	0	0	0	0	0	0	0	0	0	13.4648
250	16	1	20.7821	1	89	69	37.38	0.6	13	3	3	0	0	0	0	0	0	0	0	0	0	0	0	0	0	0	0	0	0	0	0	0	2.19302
251	16	1	23.4011	1	79	63	33.08	0.67	5	10	0	0	0	0	0	4	0	0	0	0	0	0	2	0	0	2	0	0	0	2	0	0	NaN
252	16	1	19.1372	1	77	68	40.42	0.49	5	7	2	0	0	0	0	1	0	0	0	0	1	0	0	0	1	1	0	0	0	1	0	0	0.465435
253	17	1	22.1487	1	75	80	46.3	0.52	2	0	0	0	0	0	0	0	0	0	0	0	0	0	0	0	0	0	0	0	0	0	0	0	2.45859
254	17	1	18.7926	1	89	71	37.8	0.54	4	0	0	0	0	0	0	0	0	0	0	0	0	0	0	0	0	0	0	0	0	0	0	0	2.91855
255	14	1	16.9133	1	92	54	26.08	0.8	1	5	0	0	0	0	0	0	0	0	5	0	0	0	0	0	0	0	0	0	0	0	0	0	NaN
256	16	1	21.9459	1	71	57	24.45	0.71	4	26	0	0	0	2	3	0	2	3	0	3	0	0	0	5	0	3	0	0	0	5	0	0	0.889802
257	17	1	20.2524	1	83	63	40.38	0.52	2	0	0	0	0	0	0	0	0	0	0	0	0	0	0	0	0	0	0	0	0	0	0	0	0.279261
258	16	1	18.8822	1	73	81	37.78	0.55	8	0	0	0	0	0	0	0	0	0	0	0	0	0	0	0	0	0	0	0	0	0	0	0	1.42916
259	14	1	17.166	1	85	52	28.33	0.67	9	6	3	2	1	0	0	0	0	0	0	0	0	0	0	0	0	0	0	0	0	0	0	0	NaN
260	18	1	18.4573	1	98	54	41.43	0.63	4	4	0	0	0	0	0	0	2	0	0	0	2	0	0	0	0	0	0	0	0	0	0	0	2.01506
261	14	1	20.3691	1	75	71	33.55	0.65	6	17	0	0	0	0	0	0	2	0	3	3	0	0	2	2	2	3	0	0	0	0	0	0	11.0089
262	17	1	21.7872	1	97	93	44.47	0.53	3	0	0	0	0	0	0	0	0	0	0	0	0	0	0	0	0	0	0	0	0	0	0	0	0.533881
263	14	1	18.7817	1	79	52	34.58	0.63	6	7	0	0	2	0	0	0	0	0	2	0	1	0	0	0	0	0	0	0	0	2	0	0	NaN
264	14	1	17.7525	1	84	77	41.2	0.68	3	8	0	0	0	0	0	0	0	0	3	2	0	0	0	2	0	0	0	0	0	1	0	0	NaN
265	16	1	18.326	1	100	48	40.83	0.72	8	4	0	0	0	0	0	2	0	0	0	0	2	0	0	0	0	0	0	0	0	0	0	0	0.572211
266	14	1	18.1371	1	81	56	33.17	0.52	5	5	0	1	0	0	0	0	0	0	0	0	0	1	0	1	0	0	1	0	0	0	0	1	NaN
267	15	1	27.6014	1	77	53	30.35	0.68	6	3	0	0	0	0	0	0	0	0	1	0	0	0	2	0	0	0	0	0	0	0	0	0	2.66119
268	17	1	21.4539	1	81	72	47.58	0.5	7	5	2	0	0	0	0	2	0	0	0	0	0	0	0	0	0	0	0	0	0	1	0	0	0.219028
269	17	1	22.6522	1	88	81	31.5	0.56	14	31	4	0	2	0	3	2	1	2	1	2	0	1	2	1	2	2	1	0	1	4	0	0	0.95551
270	17	1	22.1403	1	69	67	41.75	0.59	2	0	0	0	0	0	0	0	0	0	0	0	0	0	0	0	0	0	0	0	0	0	0	0	NaN
271	16	1	35.1084	1	98	74	32.88	0.77	0	6	6	0	0	0	0	0	0	0	0	0	0	0	0	0	0	0	0	0	0	0	0	0	3.05544
272	16	1	17.7123	1	92	78	38.05	0.59	4	17	0	0	0	0	0	3	0	0	3	0	0	0	0	0	0	0	0	3	0	4	4	0	NaN
273	15	1	22.312	1	87	78	33.85	0.53	2	0	0	0	0	0	0	0	0	0	0	0	0	0	0	0	0	0	0	0	0	0	0	0	2.05613
274	16	1	19.8374	1	66	78	47.28	0.52	7	24	1	0	0	1	0	2	3	0	4	0	3	0	1	0	0	0	0	2	3	0	0	4	0.386037
275	16	1	21.2547	1	78	59	43.8	0.75	3	0	0	0	0	0	0	0	0	0	0	0	0	0	0	0	0	0	0	0	0	0	0	0	0.867899
276	17	1	18.0096	1	87	64	31.85	0.61	2	0	0	0	0	0	0	0	0	0	0	0	0	0	0	0	0	0	0	0	0	0	0	0	1.82341
277	17	1	21.7861	2	85	82	45	0.67	3	17	0	0	0	0	0	4	0	0	4	4	0	0	0	0	0	0	0	3	0	0	0	2	NaN
278	14	1	18.9521	2	91	91	38.9	0.65	3	10	0	3	5	0	0	0	0	0	1	0	0	0	0	1	0	0	0	0	0	0	0	0	NaN
279	17	1	20.1733	2	66	73	45.2	0.59	3	2	2	0	0	0	0	0	0	0	0	0	0	0	0	0	0	0	0	0	0	0	0	0	2.58453
280	15	1	26.5179	2	81	80	34.65	0.56	2	26	3	0	0	1	1	5	2	0	4	2	3	0	2	0	0	2	0	1	0	0	0	0	0.944559
281	15	1	22.6553	2	81	49	30.6	0.69	8	4	0	0	0	1	0	0	0	0	0	0	0	0	0	1	0	0	1	0	1	0	0	0	2.77892
282	15	1	27.3945	2	90	69	40.22	0.62	7	0	0	0	0	0	0	0	0	0	0	0	0	0	0	0	0	0	0	0	0	0	0	0	NaN
283	16	1	20.7988	2	87	63	35.33	0.53	4	0	0	0	0	0	0	0	0	0	0	0	0	0	0	0	0	0	0	0	0	0	0	0	1.28679
284	16	1	23.3802	2	87	94	42.43	0.54	7	7	0	0	0	0	0	0	1	0	2	0	0	0	0	0	0	1	0	0	0	3	0	0	0.654346
285	16	1	19.2026	2	68	60	39.47	0.64	5	0	0	0	0	0	0	0	0	0	0	0	0	0	0	0	0	0	0	0	0	0	0	0	0.736482
286	17	1	22.312	2	82	43	36.58	0.71	1	15	4	1	1	0	0	0	1	0	0	0	0	0	0	1	0	2	0	0	0	1	3	1	3.66324
287	17	1	18.5595	2	70	74	35.63	0.6	9	8	0	4	2	0	0	0	0	0	0	0	0	1	0	0	0	0	0	0	0	1	0	0	1.4976
288	14	1	16.8054	2	77	86	32.2	0.64	10	0	0	0	0	0	0	0	0	0	0	0	0	0	0	0	0	0	0	0	0	0	0	0	3.15674
289	16	1	21.9459	2	69	72	39.53	0.65	3	19	1	0	0	0	0	1	2	0	3	1	1	0	2	1	1	2	0	1	0	3	0	0	0.125941
290	17	1	20.1171	2	82	44	33.65	0.61	7	33	3	1	2	0	3	4	2	0	5	0	2	1	0	0	2	1	2	0	2	1	1	1	0.887064
291	16	1	19.1292	2	88	71	48.5	0.6	6	0	0	0	0	0	0	0	0	0	0	0	0	0	0	0	0	0	0	0	0	0	0	0	1.26762
292	14	1	17.0035	2	71	91	34.78	0.58	6	33	3	0	2	0	0	5	3	0	5	3	3	0	0	3	1	0	0	0	0	3	0	2	NaN
293	18	1	18.654	2	96	91	46.33	0.56	2	3	0	0	0	0	0	0	0	3	0	0	0	0	0	0	0	0	0	0	0	0	0	0	2.71869
294	14	1	20.3691	2	75	57	25.75	0.63	19	0	0	0	0	0	0	0	0	0	0	0	0	0	0	0	0	0	0	0	0	0	0	0	1.86174
295	17	1	21.7872	2	82	86	41.33	0.62	2	1	0	0	0	0	0	1	0	0	0	0	0	0	0	0	0	0	0	0	0	0	0	0	0.435318
296	14	1	18.5149	2	80	67	30.48	0.64	8	1	0	0	0	0	0	0	0	0	0	0	0	0	0	1	0	0	0	0	0	0	0	0	NaN
297	14	1	17.6374	2	79	85	41.78	0.6	7	3	0	0	0	0	0	1	0	0	0	0	0	0	0	1	0	0	0	1	0	0	0	0	3.19507
298	16	1	18.3228	2	91	68	41.9	0.55	0	0	0	0	0	0	0	0	0	0	0	0	0	0	0	0	0	0	0	0	0	0	0	0	2.69405
299	14	1	18.303	2	80	69	35.2	0.63	5	7	0	0	0	0	0	0	0	0	5	0	2	0	0	0	0	0	0	0	0	0	0	0	1.26215
300	15	1	27.4357	2	85	48	31.85	0.64	3	12	0	0	0	0	0	0	3	0	0	0	2	0	0	2	0	0	0	0	0	5	0	0	5.56331
301	17	1	21.4104	2	100	85	39.05	0.48	4	0	0	0	0	0	0	0	0	0	0	0	0	0	0	0	0	0	0	0	0	0	0	0	1.71116
302	17	1	22.4627	2	85	54	43.35	0.5	11	10	0	0	0	0	0	2	0	0	3	0	0	0	0	0	0	3	0	0	2	0	0	0	NaN
303	17	1	22.312	2	87	81	43.95	0.51	5	0	0	0	0	0	0	0	0	0	0	0	0	0	0	0	0	0	0	0	0	0	0	0	1.53593
304	14	1	42.5087	2	90	95	43.43	0.57	5	5	1	0	0	1	0	1	0	0	1	0	0	0	0	0	1	0	0	0	0	0	0	0	0.416153
305	16	1	17.7525	2	75	79	46.1	0.68	4	0	0	0	0	0	0	0	0	0	0	0	0	0	0	0	0	0	0	0	0	0	0	0	1.46749
306	15	1	22.312	2	93	74	34.78	0.67	16	0	0	0	0	0	0	0	0	0	0	0	0	0	0	0	0	0	0	0	0	0	0	0	5.03491
307	16	1	19.8888	2	92	81	41.18	0.51	4	0	0	0	0	0	0	0	0	0	0	0	0	0	0	0	0	0	0	0	0	0	0	0	NaN
308	16	1	21.2051	2	99	63	31.98	0.64	2	0	0	0	0	0	0	0	0	0	0	0	0	0	0	0	0	0	0	0	0	0	0	0	2.62286
309	17	1	17.7902	2	77	83	41.13	0.6	8	5	4	0	0	0	0	0	0	0	0	0	0	0	0	0	0	0	0	0	0	0	1	0	1.77139
